# Supplementary material for: Identifying delay in glymphatic clearance of labeled protons post-acute head trauma utilizing 3D ASL MRI (arterial spin labeling): a pilot study
Source: Sci Rep. 2024 Mar 14;14:6188. doi: 10.1038/s41598-024-56236-6 (PMC10940642; doi:10.1038/s41598-024-56236-6)
Supplement: Supplementary file 1 — Supplementary Information. [file 41598_2024_56236_MOESM1_ESM.xlsx]

## Sheet: Sheet1
Data analysis chart for post concussive study				Post concussive -ASL data summary
Subject #	Temporal Acute	Temporal Recovery				Frontal Acute	Frontal Recovery				Parietal Acute	Parietal Recovery	region injured		days to recovery scan
13 Right - Concuss	-0.0327	-0.0759				-0.0412	-0.0514				-0.0428	-0.0764	RT, BP		26
13 Left - Concuss	-0.0479	-0.0419				-0.051	-0.0536				-0.0419	-0.0766
12 Right - Concuss	-0.0604	-0.0885				-0.0057	-0.047				-0.0208	-0.018	BF		48
12 Left - Concuss	-0.0599	-0.0306				-0.029	-0.0519				-0.0267	-0.0443
11 Right - Concuss	-0.0361	-0.0976				-0.0579	-0.0764				-0.0415	-0.0491	RT, LP		21
11 Left - Concuss	-0.0427	-0.0538				-0.0585	-0.0609				-0.046	-0.0704
10 Right - Concuss	-0.043	-0.0768				-0.0698	-0.0743				-0.0927	-0.0612	LF, LP		28
10 Left - Concuss	-0.0478	-0.0542				-0.0649	-0.0978				-0.0787	-0.0963
9 Right - Concuss	-0.0602	-0.0682				-0.0721	-0.0993				-0.0961	-0.0577	BF		23
9 Left - Concuss	-0.0438	-0.036				-0.062	-0.0906				-0.0544	-0.0697
8 Right - Concuss	-0.06	-0.0773				-0.0241	-0.0928				-0.0448	-0.0305	BF		27
8 Left - Concuss	-0.0513	-0.0653				-0.0496	-0.0643				-0.0744	-0.0934
7 Right Concuss-1	-0.0602	-0.0591				-0.0267	-0.0314				-0.0286	-0.0455	LF,RP		28	2 His
7 Left Concuss-1	-0.0982	-0.0704				-0.0144	-0.0268				-0.0387	-0.0335
7 Right Concuss-2	-0.169	-0.0591				-0.0486	-0.0314				-0.0254	-0.0455	RP		28	2 His
7 Left Concuss-2	-0.1123	-0.0704				-0.0472	-0.0268				-0.0307	-0.0335
6 Right - Concuss	0.0068	-0.0408				-0.048	-0.0806				0.0009	-0.0341	BT, BP, BF		17
6 Left - Concuss	0.0089	-0.032				-0.0493	-0.0606				0.0159	-0.0589
5 Right - Concuss	-0.0663	-0.0419				-0.0337	-0.0263				-0.0322	-0.0575	LF, BP		56
5 Left - Concuss	-0.0725	-0.0655				-0.036	-0.0564				-0.0125	-0.0335
											N/A	-0.0405
Normal 1 Right	N/A	-0.0314				N/A	-0.0629				N/A	-0.0408
Normal 1 Left	N/A	-0.0422				N/A	-0.0526
Normal 2 Right	N/A	-0.1036				N/A	-0.1388				N/A	-0.0889
Normal 2 Left	N/A	-0.0805				N/A	-0.1025				N/A	-0.0766
Normal 3 right	N/A	-0.0594				N/A	-0.0642				N/A	-0.0513
nortmal 3 left	N/A	-0.0387				N/A	-0.0483				N/A	-0.0607
Normal 4 right	N/A	-0.0675				N/A	-0.0629				N/A	-0.0521
Normal 4 left	N/A	-0.0499				N/A	-0.0581				N/A	-0.0728
Normal 5 right	N/A	-0.062				N/A	-0.0398				N/A	-0.0771
normal 5 left	N/A	-0.0393				N/A	-0.0323				N/A	-0.0564
Normal 6 right	N/A	-0.0847				N/A	-0.0675				N/A	-0.0813
normal 6 left	N/A	-0.1017				N/A	-0.0738				N/A	-0.0822
